# Supplementary material for: Health impact of E-cigarettes: a prospective 3.5-year study of regular daily users who have never smoked
Source: Sci Rep. 2017 Nov 17;7:13825. doi: 10.1038/s41598-017-14043-2 (PMC5693960; doi:10.1038/s41598-017-14043-2)
Supplement: Supplementary file 1 — Dataset 1 [file 41598_2017_14043_MOESM1_ESM.xls]

## Sheet: Dataset
ID	Category	Age	Sex	eCO BL 2013	Sig die BL	eCO 2 2014	Sig die 2014	eCO 2015	Sig die 2015	eCO 2016	Sig die 2016	Height	FEV1 BL	FEV1 2014	FEV1 2015	FEV1 2016	FVC BL	FVC 2014	FVC 2015	FVC 2016	FEF25-75% BL	FEF25-75% 2014	FEF25-75% 2015	FEF25-75% 2016	FENO BL	FENO 2014	FENO 2015	FENO 2016	vol/die (ml)	Months svapo	% nic	flavor	Device	FEV1 predicted	FVC predicted	FEF25-75% predicted	Kg BL	S BP BL	D BP BL	HR BL	KG 2014	S BP 2014	D BP 2014	HR 2014	KG 2015	S BP 2015	D BP 2015	HR 2015	KG 2016
Controllo_01	Control	25	M	8		5		2		4		175	4.48	4.44	4.31	4.5	5.71	5.44	5.55	5.54	3.72	3.59	3.65	3.66	18.8	16.6	19	19.5						4.46586	5.32619	4.72291	80.5	116	78	73	82	118	81	79	85	120	87	72	84.5
Controllo_04	Control	35	M	4		7		9		5		178	4	4.08	4.11	4.24	5.25	5.45	5.5	5.37	2.55	2.85	2.92	2.76	20.8	25.3	16.3	26						4.37171	5.36648	4.34676	80	131	69	93	85	133	75	75	84	126	71	73	83
Controllo_06	Control	30	F	3		6		3		3		170	4.09	4.05	4.03	4.13	4.71	4.73	4.85	4.78	3.92	4.13	4.2	4.22	28.3	24.8	26.7	22.5						3.53262	4.20357	3.81541	56	105	56	80	56	110	77	81	55	100	66	80	58
Controllo_07	Control	27	F	3		4		4		3		160	3.75	3.69	3.8	3.72	4.32	4.2	4.17	4.25	3.59	3.66	3.6	3.66	17.3	17	17.8	20.4						3.14627	3.67493	3.62071	57	124	85	92	56.5	110	74	90	55	111	70	88	56
Controllo_08	Control	24	F	7		6		7		5		170	4.37	4.28	4.34	4.29	5.04	4.91	4.95	4.88	4.08	4	4.12	3.95	18.3	19.7	21.8	24						3.62375	4.22138	4.06916	56.5	112	72	76	57	107	82	82	56	107	70	80	55
Controllo_11	Control	18	M	9		5		7		5		165	4.04	4.01	3.88	4.06	5.15	4.91	5.01	5	3.36	3.23	3.29	3.31	25.5	34.6	25.4	22.7						3.85526	4.45027	4.4051	77	120	77	82	77.5	122	85	77	78	124	87	79	78
Controllo_12	Control	34	F	2		8		7		6		165	3.9	3.86	3.84	3.92	4.48	4.5	4.61	4.7	3.81	4.12	3.99	4	17.9	15.3	16.3	16.2						3.24839	3.89859	3.49697	63.5	123	84	87	66.5	110	70	90	65	110	70	88	66
Controllo_15	Control	33	M	4		0		8		9		170	3.66	3.73	3.67	3.79	4.81	4.99	5.03	4.9	2.33	2.42	2.67	2.34	36.3	23.7	17.5	34						3.99315	4.83719	4.10106	85	127	82	80	85.5	131	77	82	82	120	82	78	82
Controllo_18	Control	29	M	4		4		8		1		170	4.1	4.11	4.16	4.11	4.67	4.75	4.59	4.77	4.13	4.23	4.11	4.07	18.1	19	22.2	15.3						4.08824	4.90712	4.2836	79	110	60	78	83	105	65	79	81	100	66	76	80
Controllo_19	Control	21	M	6		2		0		6		180	4.7	4.66	4.52	4.72	5.99	5.71	5.82	5.81	3.9	3.76	3.83	3.84	25.8	33.7	20.5	10.5						4.79779	5.68695	5.14036	70.5	107	72	68	71	111	79	66	70.5	121	81	76	72
Controllo_20	Control	27	M	4		6		7		6		164	3.95	3.86	3.84	3.9	5.04	4.88	4.96	4.99	3.29	3.2	3.33	3.39	17.1	15	18.3	18						3.822	4.52956	4.13009	82	125	77	65	82.5	132	80	64	82.5	130	87	57	84
Controllo_21	Control	31	M	9		7		8		8		175	3.96	4	3.91	3.9	5.2	5.15	5.1	5.19	2.53	2.72	2.6		16.9	14.4	15	16.2						4.30823	5.22581	4.39754	88	105	80	78	86	110	66	69	84	118	68	70	84.5
Caso_01	EC User	31	F	8		6		5		3		168	2.77	2.88	2.71	2.8	3.66	3.94	3.57	3.69	2.44	2.39	2.07	2.4	18.4	17.3	16.5	16	5	6	1.2	TABACCOSO	AVATAR PUFF	3.42908	4.08676	3.71083	55	115	88	69	55.5	113	77	74	55	110	75	78	56
Caso_04	EC User	18	F	7		6		3		8		155	2.6	2.51	2.67	2.77	3.47	3.37	3.46	3.74	2.03	2.29	2.17	2.3	21.1	22	29.5	22.3	4	15	1.6	TABACCOSO	PROVARI	3.00224	3.37005	3.69735	55.5	127	80	63	53.5	120	75	58	55	124	80	59	55
Caso_06	EC User	24	M	2		2		3		4		185	4.68	4.65	4.5	4.7	5.97	5.69	5.8	5.79	3.98	3.75	3.82	3.94	25.8	22.2	18.9	19.8	3	6	0	TABACCOSO	EGO	5.07621	6.10096	5.24732	76	120	79	73	79	124	84	67	78	124	82	71	77
Caso_11	EC User	34	M	8		3		3		2		175	3.64	3.75	4.05	3.84	4.94	4.98	4.96	5.02	3.55	4	4.12	4.04	16.5	15.6	23.4	18.3	5	12	0	Fruttato	EGO	4.23426	5.16906	4.26492	83	115	85	80	81	110	71	76	81	110	68	72	80
Caso_12	EC User	21	M	5		3		8		6		185	4.77	4.74	4.59	4.79	6.08	5.8	5.91	5.9	4.07	3.82	3.89	3.91	15.4	16.9	15.7	17.7	2		0.9	TABACCOSO	EGO	5.09862	6.07573	5.3839	81	107	72	77	82	110	80	76	81	120	83	75	80
Caso_15	EC User	26	M	5		4		8		2		170	4.21	4.18	4.05	4.23	5.37	5.12	5.22	5.21	3.61	3.37	3.63	3.45	22.2	19.7	18.8	20	3	4	0.9	TABACCOSO	JOYETECH	4.16437	4.95436	4.44316	80	118	74	81	79	113	80	90	82	97	67	88	82
Caso_18	EC User	23	M	2		2		3		4		160	3.99	3.97	3.85	4.01	5.11	4.86	4.96	4.95	3.3	3.42	3.25	3.27	24.1	26.4	24.3	23.9	2	7	0	TABACCOSO	INNOKIN	3.69061	4.29992	4.14859	75	110	77	68	75	120	80	65	77	110	60	70	80
Caso_19	EC User	26	M	5		6		3		7		175	4.35	4.32	4.19	4.37	5.55	5.29	5.39	5.38	3.72	3.49	3.75	3.56	15.1	19.7	18.8	20	3	10	1.8	TABACCOSO	EVIC	4.44112	5.31339	4.66618	76	97	70	70	78	112	75	65	77	110	60	64	78
Caso_22	EC User	36	F	4		5		5		6		172	3.39	3.31	3.41	3.3	4.25	4.15	4.1	4.15	2.95	3.12	3.02	3.1	27.7	22.5	25.9	30	2	9	1.2	Menta	EGO	3.50309	4.25637	3.62127	60.5	125	86	64		121	76	68		120	80	60	62
[truncated: 3 more columns]
